# Supplementary material for: How do invasive predators and their native prey respond to prescribed fire?
Source: Ecol Evol. 2024 May 22;14(5):e11450. doi: 10.1002/ece3.11450 (PMC11112300; doi:10.1002/ece3.11450)
Supplement: Supplementary file 3 — Appendix S3. [file ECE3-14-e11450-s001.xlsx]

## Sheet: Appendix S3 - Description
Appendix S3: Model summaries
Summary of the GLMMs testing predictions 1, 2, and 3, showing the estimated effects (beta coefficients) and 95% confidence intervals. Estimates with confidence intervals (CI) that do not overlap zero are considered highly influential. We have provided a trend direction (up arrow, down arrow) for these influential estimates. A dashed line (---) represents a non-influential estimate.

## Sheet: Appendix S3 - Table
Species/species group	Model	ΔAICc	Model term	Estimate	Trend	Lower95%CI	Upper95%CI
Feral cat	1 of 6	0	Intercept	-6.99255		-8.14524	-5.83985
Felix catus			Before-After (Before)	0.000386032	---	-0.520956	0.521728
			Treatment (Unburnt)	0.902861	1	0.294945	1.51078
			Vegetation Type (Swampy Riparian Woodland)	0.500411	1	0.00533057	0.995492
			Camera Placement (Trail)	1.85813	1	1.3729	2.34336
			NDVI	0.42279	---	-0.134489	0.980069
			Years Since Previous Fire	-0.698318	1	-1.09304	-0.303598
			Before-After (Before) * NDVI	-0.863052	1	-1.40869	-0.31741
			Treatment (Unburnt) * NDVI	-0.712097	1	-1.38935	-0.0348413
	2 of 6	0.27	Intercept	-6.28643		-7.00081	-5.57205
			Before-After (Before)	0.117324	---	-0.439701	0.67435
			Treatment (Unburnt)	1.19783	1	0.518461	1.87721
			Camera Placement (Trail)	2.04756	1	1.43526	2.65987
			NDVI	0.219212	---	-0.195696	0.63412
			Years Since Previous Fire	-0.705485	1	-1.14401	-0.266964
			Before-After (Before) * NDVI	-0.794012	1	-1.34885	-0.239173
	3 of 6	0.7	Intercept	-6.96067		-8.17527	-5.74608
			Before-After (Before)	0.10528	---	-0.444186	0.654746
			Treatment (Unburnt)	1.1035	1	0.402456	1.80454
			Vegetation Type (Swampy Riparian Woodland)	0.316541	---	-0.135064	0.768147
			Camera Placement (Trail)	2.01823	1	1.41628	2.62018
			NDVI	0.103253	---	-0.325173	0.531679
			Years Since Previous Fire	-0.701056	1	-1.12822	-0.273891
			Before-After (Before) * NDVI	-0.819248	1	-1.3607	-0.277793
	4 of 6	1.18	Intercept	-7.22505		-8.46615	-5.98395
			Before-After (Before)	0.404496	---	-0.472787	1.28178
			Treatment (Unburnt)	1.14824	1	0.388037	1.90843
			Vegetation Type (Swampy Riparian Woodland)	0.521338	1	0.0239116	1.01877
			Camera Placement (Trail)	1.87768	1	1.39929	2.35606
			NDVI	0.451899	---	-0.13316	1.03696
			Years Since Previous Fire	-0.689822	1	-1.0751	-0.30454
			Before-After (Before) * Treatment (Unburnt)	-0.573063	---	-1.57479	0.428667
			Before-After (Before) * NDVI	-0.799748	1	-1.35006	-0.249433
			Treatment (Unburnt) * NDVI	-0.812368	1	-1.51654	-0.108199
	5 of 6	1.69	Intercept	-6.06408		-6.95251	-5.17566
			Before-After (Before)	0.0415683	---	-0.600498	0.683634
			Treatment (Unburnt)	1.15386	1	0.574653	1.73308
			Camera Placement (Trail)	1.9434	1	1.33412	2.55268
			NDVI	0.418554	---	-0.155474	0.992582
			Years Since Previous Fire	-0.69886	1	-1.11403	-0.28369
			Before-After (Before) * NDVI	-0.834147	1	-1.51676	-0.151531
			Treatment (Unburnt) * NDVI	-0.42772	---	-1.63894	0.783504
	6 of 6	1.94	Intercept	-6.46708		-7.32689	-5.60727
			Before-After (Before)	0.428504	---	-0.497206	1.35421
			Treatment (Unburnt)	1.41247	1	0.544621	2.28032
			Camera Placement (Trail)	2.07436	1	1.45583	2.6929
			NDVI	0.19179	---	-0.227903	0.611483
			Years Since Previous Fire	-0.702654	1	-1.13978	-0.265528
			Before-After (Before) * Treatment (Unburnt)	-0.427958	---	-1.44866	0.592748
			Before-After (Before) * NDVI	-0.733123	1	-1.29434	-0.171909
Red fox	1 of 8	0	Intercept	-4.25196		-4.70853	-3.7954
Vulpes vulpes			Before-After (Before)	-0.504072	1	-0.903669	-0.104475
			Treatment (Unburnt)	0.572742	1	0.129595	1.01589
			Camera Placement (Trail)	1.24498	1	0.824076	1.66588
			Distance Nearest Farm	-0.100688	---	-0.453646	0.252269
			Treatment (Unburnt) * Distance Nearest Farm	-0.352671	---	-0.785963	0.0806207
	2 of 8	0	Intercept	-4.24573		-4.71749	-3.77397
			Before-After (Before)	-0.488987	1	-0.886233	-0.0917418
			Treatment (Unburnt)	0.574719	1	0.108689	1.04075
			Camera Placement (Trail)	1.23145	1	0.775632	1.68726
			Distance Nearest Farm	-0.350752	1	-0.554892	-0.146611
	3 of 8	1.07	Intercept	-4.2752		-4.75872	-3.79168
			Before-After (Before)	-0.470929	1	-0.866717	-0.075141
			Treatment (Unburnt)	0.602237	1	0.122522	1.08195
			Camera Placement (Trail)	1.17141	1	0.686116	1.6567
			Distance Nearest Farm	-0.328866	1	-0.543683	-0.114048
			Prey Activity (Small Mammals)	-0.133884	---	-0.381296	0.113527
	4 of 8	1.2	Intercept	-4.27796		-4.74828	-3.80765
			Before-After (Before)	-0.488544	1	-0.887166	-0.0899213
			Treatment (Unburnt)	0.596388	1	0.137406	1.05537
			Camera Placement (Trail)	1.18573	1	0.731396	1.64007
			Distance Nearest Farm	-0.0770452	---	-0.449235	0.295144
			Prey Activity (Small Mammals)	-0.126345	---	-0.370561	0.117872
			Treatment (Unburnt) * Distance Nearest Farm	-0.352566	---	-0.797459	0.0923274
	5 of 8	1.25	Intercept	-4.27502		-4.73705	-3.81299
			Before-After (Before)	-0.549953	1	-0.95775	-0.142157
			Treatment (Unburnt)	0.63073	1	0.173047	1.08841
			Camera Placement (Trail)	1.2362	1	0.812359	1.66003
			Distance Nearest Farm	-0.0914735	---	-0.451574	0.268627
			Prey Activity (Large Mammal)	0.105345	---	-0.101076	0.311766
			Treatment (Unburnt) * Distance Nearest Farm	-0.391467	---	-0.841404	0.0584697
	6 of 8	1.57	Intercept	-4.26977		-4.74911	-3.79043
			Before-After (Before)	-0.526084	1	-0.931059	-0.121109
			Treatment (Unburnt)	0.626191	1	0.140509	1.11187
			Camera Placement (Trail)	1.22904	1	0.765829	1.69225
			Distance Nearest Farm	-0.366688	1	-0.578036	-0.15534
			Prey Activity (Large Mammal)	0.0909204	---	-0.126095	0.307935
	7 of 8	1.91	Intercept	-4.28819		-4.78585	-3.79053
			Before-After (Before)	-0.486986	1	-0.883475	-0.0904973
			Treatment (Unburnt)	0.585976	1	0.113052	1.0589
			Camera Placement (Trail)	1.34559	1	0.748419	1.94276
			Distance Nearest Farm	-0.340193	1	-0.549032	-0.131355
			Distance Nearest Town	-0.0754426	---	-0.326614	0.175729
	8 of 8	1.94	Intercept	-4.26301		-4.73989	-3.78612
			Before-After (Before)	-0.461764	1	-0.868327	-0.0552007
			Treatment (Unburnt)	0.580503	1	0.113084	1.04792
			Camera Placement (Trail)	1.23678	1	0.780064	1.6935
			Distance Nearest Farm	-0.384853	1	-0.621445	-0.148261
			Before-After (Before) * Distance Nearest Farm	0.109354	---	-0.264262	0.48297
Eastern grey kangaroo	1 of 6	0	Intercept	-4.36078		-4.75119	-3.97037
Macropus giganteus			Camera Placement (Trail)	1.08517	1	0.433145	1.73719
			Age of Lure	0.476749	1	0.340946	0.612551
			Distance Nearest Farm	-0.340747	1	-0.641913	-0.0395807
			NDVI	-0.4545	1	-0.699243	-0.209756
	2 of 6	0.36	Intercept	-4.50329		-4.94758	-4.05901
			Before-After (Before)	0.301328	---	-0.124264	0.72692
			Camera Placement (Trail)	1.0938	1	0.432004	1.75559
			Age of Lure	0.546469	1	0.37726	0.715678
			Distance Nearest Farm	-0.343733	1	-0.648735	-0.0387304
			NDVI	-0.463497	1	-0.710615	-0.216379
	3 of 6	1.43	Intercept	-4.16404		-4.71829	-3.60979
			Treatment (Unburnt)	-0.30548	---	-0.956314	0.345355
			Camera Placement (Trail)	1.02935	1	0.378736	1.67997
			Age of Lure	0.475602	1	0.339513	0.611691
			Distance Nearest Farm	-0.340696	1	-0.638235	-0.043158
			NDVI	-0.401846	1	-0.669495	-0.134197
	4 of 6	1.71	Intercept	-4.49483		-4.93945	-4.0502
			Before-After (Before)	0.258651	---	-0.175655	0.692958
			Camera Placement (Trail)	1.09592	1	0.427373	1.76447
			Age of Lure	0.545287	1	0.376881	0.713693
			Distance Nearest Farm	-0.27981	---	-0.612314	0.0526944
			NDVI	-0.439798	1	-0.692229	-0.187366
			Before-After (Before) * Distance Nearest Farm	-0.167377	---	-0.508005	0.17325
	5 of 6	1.9	Intercept	-4.31192		-4.91251	-3.71134
			Before-After (Before)	0.295834	---	-0.130693	0.722362
			Treatment (Unburnt)	-0.29352	---	-0.950645	0.363606
			Camera Placement (Trail)	1.04009	1	0.378734	1.70145
			Age of Lure	0.544115	1	0.374598	0.713631
			Distance Nearest Farm	-0.34439	1	-0.646034	-0.0427467
			NDVI	-0.414414	1	-0.683571	-0.145257
	6 of 6	1.93	Intercept	-4.37846		-4.81148	-3.94544
			Camera Placement (Trail)	1.04985	1	0.302575	1.79712
			Age of Lure	0.478354	1	0.343234	0.613473
			NDVI	-0.393472	1	-0.652936	-0.134007
Swamp wallaby	1 of 2	0	Intercept	-1.27301		-1.51014	-1.03589
Wallabia bicolor			Before-After (Before)	0.420159	1	0.100323	0.739994
			Years Since Previous Fire	-0.315033	1	-0.465645	-0.16442
	2 of 2	1.49	Intercept	-1.27287		-1.50855	-1.03719
			Before-After (Before)	0.42014	1	0.100878	0.739402
			Fire Extent	-0.0634612	---	-0.209996	0.0830735
			Years Since Previous Fire	-0.33508	1	-0.491116	-0.179043
Medium mammals	1 of 4	0	Intercept	-5.11755		-5.80366	-4.43144
800 - 2,000 grams			Before-After (Before)	0.0209308	---	-0.495649	0.537511
			NDVI	0.479087	---	-0.0309786	0.989153
			Fire Extent	-1.16999	1	-1.91909	-0.420888
			Years Since Previous Fire	-0.468983	---	-1.00932	0.0713538
			Before-After (Before) * NDVI	-1.42015	1	-2.10512	-0.735182
	2 of 4	0.56	Intercept	-5.13062		-5.84241	-4.41883
			Before-After (Before)	0.0270888	---	-0.490759	0.544937
			NDVI	0.546171	1	0.0330345	1.05931
			Fire Extent	-1.00718	1	-1.74646	-0.267897
			Before-After (Before) * NDVI	-1.36263	1	-2.04238	-0.682869
	3 of 4	1.25	Intercept	-4.27012		-5.6957	-2.84454
			Before-After (Before)	0.0406953	---	-0.477864	0.559255
			Treatment (Unburnt)	-1.49301	---	-3.78269	0.796674
			NDVI	0.608108	1	0.0895047	1.12671
			Fire Extent	-1.72922	1	-3.12701	-0.331445
			Before-After (Before) * NDVI	-1.3647	1	-2.04564	-0.683753
	4 of 4	1.27	Intercept	-4.45478		-5.84272	-3.06684
			Before-After (Before)	0.032325	---	-0.484863	0.549513
			Treatment (Unburnt)	-1.16113	---	-3.38501	1.06275
			NDVI	0.536499	1	0.0166803	1.05632
			Fire Extent	-1.7216	1	-3.06953	-0.373669
			Years Since Previous Fire	-0.416157	---	-0.953586	0.121271
			Before-After (Before) * NDVI	-1.41787	1	-2.1039	-0.731843
Small mammals	1 of 9	0	Intercept	-4.76096		-5.41468	-4.10724
<800 grams			Distance Nearest Farm	0.457223	---	-0.0473143	0.961761
			Distance Nearest Town	-0.516092	---	-1.0658	0.0336165
	2 of 9	0.32	Null model (sub-global model 1)	-4.74014		-5.41044	-4.06983
	3 of 9	0.32	Null model (sub-global model 2)	-4.74014		-5.41044	-4.06983
	4 of 9	0.85	Intercept	-4.74602		-5.41255	-4.07948
			Number of Fires	-0.289407	---	-0.7367	0.157886
	5 of 9	1.02	Intercept	-4.74251		-5.40621	-4.07882
			Distance Nearest Town	-0.285779	---	-0.753924	0.182365
	6 of 9	1.43	Intercept	-4.74332		-5.40976	-4.07689
			Distance Nearest Farm	0.233798	---	-0.214459	0.682055
	7 of 9	1.67	Intercept	-4.76		-5.43302	-4.08603
			NDVI	0.18	---	-0.216214	0.577835
	8 of 9	1.93	Intercept	-4.77		-5.4302	-4.10963
			Distance Nearest Farm	0.44	---	-0.0677684	0.952376
			Distance Nearest Town	-0.51	---	-1.06665	0.039801
			TPI	0.12	---	-0.333857	0.567957
	9 of 9	1.94	Intercept	-4.75		-5.43192	-4.0749
			TPI	0.18	---	-0.310932	0.664243
